# Supplementary material for: Tuning Textural Properties by Changing the Morphology of SBA-15 Mesoporous Materials
Source: Materials (Basel). 2024 Jun 10;17(12):2827. doi: 10.3390/ma17122827 (PMC11204648; doi:10.3390/ma17122827)
Supplement: Supplementary file 1 [file materials-17-02827-s001.zip]

Archive with 1 entries (1 files):
- materials-2959588-supplementary.pdf
